# Supplementary material for: Machine learning identifies clinical sepsis phenotypes that translate to the plasma proteome
Source: Infection. 2025 Aug 28;53(6):2779–93. doi: 10.1007/s15010-025-02628-3 (PMC12675651; doi:10.1007/s15010-025-02628-3)
Supplement: Supplementary file 2 — Supplementary Material 2 [file 15010_2025_2628_MOESM2_ESM.xlsx]

## Sheet: supplementary_table_6
Supplementary Table 6: Percentage loadings of features for principal components from the PCA
	INR_MAX	LAC_MAX	Quick_MIN	BE_MEDIAN	ALT_MAX	HCO3-_MAX	AST_MAX	APTT_MAX	K_MAX	BP_mean_MEDIAN	BP_sys_MEDIAN	SpO2_MIN	CREA_MAX	HR_MEDIAN	PLT_MIN	BR_total_MAX	NA_MIN	HGB_MIN	BP_dia_MEDIAN	focus	CL_MIN	age	WBC_MIN	sO2_MIN	GGT_MAX	pO2_MIN	pCO2_MAX
PC1	0.3449	0.3445	-0.3377	-0.3077	0.2707	-0.2633	0.2611	0.2608	0.2145	-0.1775	-0.1733	-0.1653	0.1608	0.1505	-0.1268	0.1184	-0.1126	-0.1095	-0.1051	-0.0854	-0.0768	0.0752	0.0543	-0.0536	0.0252	-0.0142	-0.01
PC2	0.1059	0.0969	-0.0601	-0.0014	0.148	0.032	0.1421	0.0936	0.0517	0.5156	0.2796	-0.0262	-0.0702	0.2017	-0.1077	0.0338	0.1721	-0.0077	0.539	0.102	0.0848	-0.207	-0.0961	-0.2386	-0.0094	-0.2528	0.086
PC3	0.1441	0.0878	-0.135	0.065	0.0709	0.0874	0.0803	0.0848	-0.1018	-0.0218	0.0295	-0.0308	-0.2432	0.0094	-0.1316	0.0651	0.475	-0.0539	-0.0475	0.0566	0.5123	0.05	0.0154	0.4069	-0.1471	0.3749	0.049
PC4	0.004	-0.0004	-0.0418	0.403	0.117	0.4717	0.1158	-0.0392	0.1253	-0.1702	-0.3121	-0.1046	-0.1529	0.1852	-0.0374	0.1707	-0.0285	-0.1013	-0.0154	-0.1141	-0.1852	-0.1872	-0.0186	-0.0714	0.0278	-0.0015	0.4936
PC5	0.0158	-0.0402	0.0108	0.0409	0.1985	0.0859	0.194	-0.0282	0.052	0.2441	0.2169	-0.0032	0.1252	0.0025	0.1405	0.0084	-0.3665	0.0828	0.2084	-0.1193	-0.3108	-0.0663	0.1818	0.4512	-0.1259	0.4606	-0.043
PC6	-0.0581	0.0286	-0.0219	-0.1814	-0.2914	-0.1521	-0.2659	0.048	0.144	0.0361	-0.1139	0.0848	0.0747	0.376	0.4021	-0.0787	0.0974	-0.1045	0.1464	-0.1909	0.1656	-0.1149	0.4603	-0.0421	0.0623	0.142	0.2603
PC7	-0.1029	-0.0428	0.0495	-0.0823	-0.0468	-0.1093	-0.0849	-0.0363	-0.0401	-0.0168	-0.1335	-0.0602	0.0432	0.1297	-0.0926	0.5879	-0.0182	0.3014	0.0905	0.3155	0.0124	-0.1699	-0.0187	0.1608	0.5381	0.1079	-0.0643
PC8	-0.1236	-0.0045	0.1988	-0.0098	0.3135	-0.0122	0.3275	0.0131	0.2993	-0.0458	0.0332	-0.1237	-0.1827	-0.2073	0.3939	-0.2761	0.0448	-0.0405	-0.0797	0.3858	0.1286	0.0374	0.172	-0.0445	0.3331	-0.0167	0.0617
PC9	0.0293	0.0389	0.0429	-0.0177	-0.266	0.0268	-0.2985	0.2682	0.2649	-0.0121	-0.0126	-0.4068	0.1035	0.0712	-0.1268	-0.2749	-0.0859	0.0667	0.0076	0.4874	-0.1036	-0.103	-0.2169	0.113	-0.2299	0.1322	0.137
PC10	0.0405	-0.0394	-0.118	0.1203	-0.0104	0.1046	-0.0251	0.0526	-0.0424	0.0446	0.1578	-0.2499	0.0135	0.0765	0.018	0.0684	0.089	0.5572	-0.0267	-0.0048	-0.0605	0.6074	0.3249	-0.0796	-0.0541	-0.1419	0.1586
PC11	-0.0114	0.0307	0.0502	-0.1509	0.1123	-0.1905	0.1681	-0.3138	-0.0289	-0.079	-0.333	-0.0969	-0.0005	-0.0776	0.1327	-0.099	0.0578	0.569	0.0861	-0.0873	0.123	-0.3519	-0.0947	-0.0151	-0.373	-0.0531	0.0712
